# Supplementary material for: Exploring the Molecular Tapestry: Organ-Specific Peptide and Protein Ultrafiltrates and Their Role in Therapeutics
Source: Int J Mol Sci. 2024 Mar 1;25(5):2863. doi: 10.3390/ijms25052863 (PMC10931619; doi:10.3390/ijms25052863)
Supplement: Supplementary file 1 [file ijms-25-02863-s001.zip]

Archive with 1 entries (1 files):
- ijms-2838146-supplementary.pdf
